# Supplementary material for: Modulation by Ozone of Glucocorticoid-Regulating Factors in the Lungs in Relation to Stress Axis Reactivity
Source: Toxics. 2021 Nov 3;9(11):290. doi: 10.3390/toxics9110290 (PMC8622418; doi:10.3390/toxics9110290)
Supplement: Supplementary file 1 [file toxics-09-00290-s001.zip]

Archive with 1 entries (1 files):
- toxics-1415808 SM.pdf
